# Supplementary material for: Regulatory Effects of Source–Sink Manipulations on Photosynthesis in Wheat with Different Source–Sink Relationships
Source: Plants (Basel). 2025 May 13;14(10):1456. doi: 10.3390/plants14101456 (PMC12115351; doi:10.3390/plants14101456)
Supplement: Supplementary file 1 [file plants-14-01456-s001.zip]

Archive with 1 entries (1 files):
- plants-3610518-supplementary.pdf
